# Supplementary material for: In vitro dexamethasone treatment does not induce alternative ATM transcripts in cells from Ataxia–Telangiectasia patients
Source: Sci Rep. 2020 Nov 19;10:20182. doi: 10.1038/s41598-020-77352-z (PMC7677391; doi:10.1038/s41598-020-77352-z)
Supplement: Supplementary file 2 — Supplementary Information 2. [file 41598_2020_77352_MOESM2_ESM.xlsx]

## Sheet: Foglio1
Supplemental table 4. Analysis of the ATM transcripts using absolute RT-qPCR (see figure 2B)
	# copies
	MINI-ATM	ALL-ATM	FULL-ATM	FULL/ALL
AT0205_EtOH	0	146827	163370	1.11267
AT0205_DEXA	0	145529	173654	1.19326
AT36_EtOH	0	93994.7	95142.6	1.01221
AT36_DEXA	0	119204	115356	0.967721
AT38_EtOH	0	83568.2	102287	1.224
AT38_DEXA	0	140177	153768	1.09695
4M_EtOH	0	148588	182095	1.2255
4M_DEXA	0	110033	124391	1.13048
25M_EtOH	0	274096	261678	0.954694
25M_DEXA	0	278280	257395	0.924949
25Mbis_EtOH	0	94973.3	104996	1.10553
25Mbis_DEXA	0	249213	249799	1.00235
